# Supplementary material for: Maternal Low-Protein Diet Leads to Mitochondrial Dysfunction and Impaired Energy Metabolism in the Skeletal Muscle of Male Rats
Source: Int J Mol Sci. 2024 Nov 29;25(23):12860. doi: 10.3390/ijms252312860 (PMC11641076; doi:10.3390/ijms252312860)
Supplement: Supplementary file 1 [file ijms-25-12860-s001.zip]

Archive with 1 entries (1 files):
- ijms-3294145-supplementary.pdf
